# Supplementary material for: Efficient Adsorption of Deoxynivalenol by Porous Carbon Prepared from Soybean Dreg
Source: Toxins (Basel). 2021 Jul 18;13(7):500. doi: 10.3390/toxins13070500 (PMC8310275; doi:10.3390/toxins13070500)
Supplement: Supplementary file 1 [file toxins-13-00500-s001.zip]

Archive with 1 entries (1 files):
- toxins-1294719-supplementary.pdf
